# Supplementary material for: The Oxygen and Glucose Deprivation of Immature Cells of the Nervous System Exerts Distinct Effects on Mitochondria, Mitophagy, and Autophagy, Depending on the Cells’ Differentiation Stage
Source: Brain Sci. 2023 Jun 4;13(6):910. doi: 10.3390/brainsci13060910 (PMC10296522; doi:10.3390/brainsci13060910)
Supplement: Supplementary file 1 [file brainsci-13-00910-s001.zip]

Archive with 1 entries (1 files):
- brainsci-2373970-supplementary.pdf
